# Supplementary material for: Human Blood Vessel Organoids Penetrate Human Cerebral Organoids and Form a Vessel-Like System
Source: Cells. 2021 Aug 9;10(8):2036. doi: 10.3390/cells10082036 (PMC8393185; doi:10.3390/cells10082036)
Supplement: Supplementary file 1 [file cells-10-02036-s001.zip]

Archive with 1 entries (1 files):
- cells-1313585-supplementary.pdf
